# Supplementary material for: Emotional real-world scenes impact visual search
Source: Cogn Process. 2018 Dec 24;20(3):309–16. doi: 10.1007/s10339-018-0898-x (PMC6647383; doi:10.1007/s10339-018-0898-x)
Supplement: Supplementary file 1 — Supplementary material 1 (XLSX 11 kb) [file 10339_2018_898_MOESM1_ESM.xlsx]

## Sheet: NAPS experimental stimuli
	NAPS stimuli identification numbers
	Positive images
	Animals_161_h	Landscapes_174_h	Objects_254_h	People_196_h
	Animals_173_h	Landscapes_178_h	Objects_291_h	People_154_h
	Animals_219_h	Landscapes_157_h	Objects_171_h	People_185_h
	Animals_158_h	Landscapes_121_h	Objects_272_h	People_043_h
	Animals_179_h	Landscapes_117_h	Objects_086_h	People_116_h
	Animals_131_h	Landscapes_175_h	Objects_081_h	People_055_h
	Animals_183_h	Landscapes_132_h	Objects_192_h	People_026_h
	Animals_163_h	Landscapes_098_h	Objects_190_h	People_103_h
	Animals_172_h	Landscapes_096_h	Objects_097_h	People_096_h
	Animals_186_h	Landscapes_168_h	Objects_037_h	People_052_h
	Animals_156_h	Landscapes_141_h	Objects_101_h	People_187_h
	Animals_187_h	Landscapes_123_h	Objects_325_h	People_115_h
	Animals_201_h	Landscapes_165_h	Objects_080_h	People_051_h
	Animals_184_h	Landscapes_154_h	Objects_327_h	People_113_h
	Animals_220_h	Landscapes_183_h	Objects_077_h	People_110_h
	Animals_177_h	Landscapes_180_h	Objects_326_h	People_190_h
	Neutral images
	Animals_111_h	Landscapes_093_h	Objects_314_h	People_061_h
	Animals_079_h	Landscapes_056_h	Objects_057_h	People_122_h
	Animals_133_h	Landscapes_170_h	Objects_213_h	People_065_h
	Animals_081_h	Landscapes_061_h	Objects_112_h	People_036_h
	Animals_141_h	Landscapes_067_h	Objects_130_h	People_164_h
	Animals_047_h	Landscapes_076_h	Objects_226_h	People_146_h
	Animals_011_h	Landscapes_044_h	Objects_071_h	People_100_h
	Animals_072_h	Landscapes_016_h	Objects_067_h	People_150_h
	Animals_058_h	Landscapes_091_h	Objects_308_h	People_095_h
	Animals_127_h	Landscapes_019_h	Objects_119_h	People_091_h
	Animals_035_h	Landscapes_036_h	Objects_311_h	People_097_h
	Animals_014_h	Landscapes_060_h	Objects_050_h	People_042_h
	Animals_129_h	Landscapes_181_h	Objects_244_h	People_155_h
	Animals_083_h	Landscapes_043_h	Objects_189_h	People_104_h
	Animals_003_h	Landscapes_020_h	Objects_299_h	People_132_h
	Animals_043_h	Landscapes_159_h	Objects_089_h	People_135_h
	Negative images
	Animals_016_h	Landscapes_001_h	Objects_126_h	People_127_h
	Animals_074_h	Landscapes_025_h	Objects_125_h	People_222_h
	Animals_056_h	Landscapes_028_h	Objects_139_h	People_128_h
	Animals_077_h	Landscapes_139_h	Objects_149_h	People_200_h
	Animals_078_h	Landscapes_026_h	Objects_003_h	People_238_h
	Animals_071_h	Landscapes_022_h	Objects_283_h	People_198_h
	Animals_033_h	Landscapes_002_h	Objects_002_h	People_237_h
	Animals_024_h	Landscapes_007_h	Objects_001_h	People_038_h
	Animals_039_h	Landscapes_004_h	Objects_285_h	People_226_h
	Animals_063_h	Landscapes_005_h	Objects_011_h	People_240_h
	Animals_062_h	Landscapes_177_h	Objects_132_h	People_208_h
	Animals_027_h	Landscapes_017_h	Objects_157_h	People_227_h
	Animals_068_h	Landscapes_010_h	Objects_007_h	People_221_h
	Animals_001_h	Landscapes_014_h	Objects_144_h	People_246_h
	Animals_054_h	Landscapes_011_h	Objects_022_h	People_220_h
	Animals_025_h	Landscapes_068_h	Objects_004_h	People_022_h
