# Supplementary material for: Emotional real-world scenes impact visual search
Source: Cogn Process. 2018 Dec 24;20(3):309–16. doi: 10.1007/s10339-018-0898-x (PMC6647383; doi:10.1007/s10339-018-0898-x)
Supplement: Supplementary file 2 — Supplementary material 2 (DOCX 13 kb) [file 10339_2018_898_MOESM2_ESM.xlsx]

## Sheet: Accuracy raw data
	Accuracy raw data (in percentage correct)
		Central	Central	Central	Peripheral	Peripheral	Peripheral
	Participant	Negative	Neutral	Positive	Negative	Neutral	Positive
	1	94	100	91	100	100	100
	2	100	100	94	95	94	100
	3	100	95	84	86	94	90
	4	90	95	89	96	88	90
	5	94	95	95	89	100	82
	6	84	89	91	67	87	88
	7	100	93	96	100	100	100
	8	95	100	94	95	100	100
	9	96	95	100	94	91	95
	10	95	95	94	100	100	100
	11	100	100	100	100	100	100
	12	100	100	100	100	100	100
	13	94	96	94	95	100	100
	14	100	95	100	100	94	90
	15	100	100	94	100	94	100
	16	86	100	100	95	100	95
	17	94	100	92	100	96	100
	18	95	95	95	95	95	94
	19	80	100	90	75	100	78
	20	95	100	83	100	96	86
	21	100	95	90	89	95	95
	22	100	100	95	100	95	100
	23	100	100	100	100	100	91
	24	95	100	100	100	100	95
	25	95	89	100	95	100	95
	26	100	100	95	100	100	88
	27	89	100	95	100	100	100
	28	100	100	85	100	100	100
	29	100	95	100	100	100	87
	30	100	100	95	100	95	95
	31	100	100	95	95	95	86
	32	100	100	94	96	100	100
	33	91	100	86	81	75	75
	34	100	100	100	100	100	90
	35	75	77	61	86	100	52
	36	100	100	96	100	100	95
	37	89	95	89	89	100	79
	38	95	100	100	100	100	100
	39	94	100	96	95	90	95
	40	95	95	91	95	90	94
	41	100	100	94	100	95	96

## Sheet: Reaction time raw data
	Reaction time raw data (in seconds)
		Central	Central	Central	Peripheral	Peripheral	Peripheral
	Participant	Negative	Neutral	Positive	Negative	Neutral	Positive
	1	1.88588	2.14643	1.81528	2.05045	2.01432	1.82794
	2	1.53859	0.97779	1.88394	1.67625	1.50906	1.58571
	3	1.16575	1.3652	1.71719	1.32478	1.32641	1.60968
	4	1.87456	1.57237	1.95973	2.41091	2.39193	1.52563
	5	1.95482	1.6429	1.4809	2.38753	1.30611	1.39094
	6	2.71631	1.49144	1.87657	3.63192	2.7301	2.76993
	7	1.72755	1.85607	1.69317	1.79867	2.16977	1.3455
	8	1.445	0.94182	0.86106	1.5272	2.34974	2.61822
	9	1.56395	1.0645	1.48983	2.07788	1.67461	1.7746
	10	1.20743	1.37415	1.15487	1.87914	1.61284	1.29996
	11	1.43462	0.9756	1.54848	1.60229	1.48268	1.47917
	12	1.93777	2.00188	1.33535	1.86881	1.98841	2.09494
	13	2.22719	2.02448	2.36915	2.69989	2.8986	3.23952
	14	1.54238	1.02263	1.36459	1.64057	1.35531	2.00276
	15	1.12981	1.04473	1.633	2.03938	1.48563	1.13181
	16	1.78117	1.124	1.86982	1.62859	1.47711	1.12667
	17	1.62031	1.53261	1.70395	2.15205	1.93308	1.61092
	18	1.50212	1.35733	1.4338	2.6534	1.8009	2.21979
	19	1.59542	1.72993	2.37412	2.15078	2.28636	3.33967
	20	1.97039	1.36222	1.65953	2.32235	1.63128	1.39475
	21	1.64905	1.26805	1.69568	2.34765	1.91895	1.741
	22	1.22347	1.11243	1.3593	1.60682	0.96978	1.86465
	23	1.68433	1.87075	1.91371	2.06779	1.57478	1.67271
	24	1.93786	1.37993	1.70071	1.95367	1.844	1.74247
	25	2.5007	1.67212	1.61815	1.77811	2.01041	2.83028
	26	2.21211	1.49265	1.45389	2.981	1.5452	2.0066
	27	1.19713	1.34235	0.95875	1.4219	1.47665	1.48253
	28	1.70275	1.53939	1.41127	2.31445	2.81318	1.90047
	29	1.68229	1.29526	1.13096	1.84971	1.3082	2.274
	30	1.83335	1.19078	2.01406	2.1535	1.38005	2.54265
	31	1.65013	1.34012	1.90565	1.82994	1.65158	2.06517
	32	1.74033	1.475	1.63706	1.95735	1.55092	1.60686
	33	1.40285	1.13	1.17306	1.42492	1.32694	1.58247
	34	1.57235	1.185	1.1306	1.54952	2.34853	1.76317
	35	1.4484	1.13782	1.06391	1.58122	1.47044	1.29942
	36	1.55153	2.03471	1.80024	2.0191	1.63295	1.47494
	37	1.57624	1.2831	1.32159	2.63535	1.75509	1.17257
	38	1.99479	1.53545	1.56105	2.38983	1.67414	2.24521
	39	1.50906	1.26272	1.47233	1.42324	2.19561	2.24
	40	1.29667	1.28839	1.16445	1.19845	1.49647	1.07959
	41	1.07489	1.386	1.4256	1.28411	2.27517	1.40175
